# Supplementary material for: The Modification of Substrate in the Soilless Cultivation of Raspberries (Rubus Idaeus L.) as a Factor Stimulating the Biosynthesis of Selected Bioactive Compounds in Fruits
Source: Molecules. 2022 Dec 23;28(1):118. doi: 10.3390/molecules28010118 (PMC9822297; doi:10.3390/molecules28010118)
Supplement: Supplementary file 1 [file molecules-28-00118-s001.zip]

Archive with 1 entries (1 files):
- molecules-2054378-supplementary.pdf
